# Supplementary material for: Pharmacological Inhibition of Epac1 Averts Ferroptosis Cell Death by Preserving Mitochondrial Integrity
Source: Antioxidants (Basel). 2022 Feb 4;11(2):314. doi: 10.3390/antiox11020314 (PMC8868285; doi:10.3390/antiox11020314)
Supplement: Supplementary file 1 [file antioxidants-11-00314-s001.zip]

Archive with 1 entries (1 files):
- antioxidants-1543510-supplementary.pdf
